# Supplementary material for: Genomic Insights into Edwardsiella ictaluri: Molecular Epidemiology and Antimicrobial Resistance in Striped Catfish (Pangasianodon hypophthalmus) Aquaculture in Vietnam
Source: Microorganisms. 2024 Jun 11;12(6):1182. doi: 10.3390/microorganisms12061182 (PMC11205447; doi:10.3390/microorganisms12061182)
Supplement: Supplementary file 1 [file microorganisms-12-01182-s001.zip]

Archive with 4 entries (4 files):
- microorganisms-2991945-supplementary/Table S1 NCBI sequence metadata.xlsx
- microorganisms-2991945-supplementary/Table S2 SNP matrix.xlsx
- microorganisms-2991945-supplementary/Table S3 Prophage results.xlsx
- microorganisms-2991945-supplementary/Table S4 Mobile Genetic Elements Results.xlsx
