# Supplementary material for: Genomic Insights into Edwardsiella ictaluri: Molecular Epidemiology and Antimicrobial Resistance in Striped Catfish (Pangasianodon hypophthalmus) Aquaculture in Vietnam
Source: Microorganisms. 2024 Jun 11;12(6):1182. doi: 10.3390/microorganisms12061182 (PMC11205447; doi:10.3390/microorganisms12061182)
Supplement: Supplementary file 1 [file microorganisms-12-01182-s001.zip › microorganisms-2991945-supplementary/Table S1 NCBI sequence metadata.xlsx]

## Sheet: Public sequences metadata
NCBI sequence metadata
accession	strain	ST	host	year	country
GCA_000264785.1	ATCC 33202	ST-19	channel catfish	1976	USA
GCA_000022885.2	93-146	ST-19, ST-23	channel catfish	1993	USA
GCA_001078645.1	LADL11-100	no match	zebrafish	2011	USA
GCA_001277155.1	LADL11-194	no match	zebrafish	2011	USA
GCA_002076875.1	RUSVM-1	ST-24	nile tilapa	2012	Unknown
GCA_003054425.1	MS-17-156		channel catfish	2017	USA
GCA_003058405.1	S97-773	ST-19	Ictalurus punctatus	1997	USA
GCA_003058405.2	S97-773	ST-19	Ictalurus punctatus	1997	USA
GCA_003074995.1	S07-698	ST-23	channel catfish	2007	USA
GCA_003074995.2	S07-698	ST-23	Ictalurus punctatus	2007	USA
GCA_016070795.1	2234	ST-26	nile tilapa	2016	Vietnam
GCA_016070975.1	T1-1	ST-26	striped catfish	2014	Thailand
GCA_025665375.1	669	ST-26	yellow catfish	2018	China
GCA_025665395.1	E9-302		yellow catfish	2021	China
GCA_029633985.1	13 TAL-140 K3	no match	zebrafish	2013	USA
GCA_029634015.1	S00-1912	ST-19, ST-23	channel catfish	2000	USA
GCA_029634055.1	S15-163	ST-19, ST-23	hybrid catfish	2015	USA
GCA_029691005.1	OTH-20-VL-NY-MS-0089	no match	channel catfish	2020	USA
GCA_029691025.1	OTH-20-VL-NY-MS-0068		channel catfish	2020	USA
GCA_029691045.1	OTH-20-VL-NY-MS-0071	no match	channel catfish	2020	USA
GCA_029691065.1	OTH-20-VL-NY-MS-0073	no match	channel catfish	2020	USA
GCA_029691085.1	OTH-20-VL-NY-MS-0086	no match	channel catfish	2020	USA
GCA_029691105.1	OTH-20-VL-NY-MS-0072	no match	channel catfish	2020	USA
GCA_029691125.1	OTH-20-VL-NY-MS-0087	no match	channel catfish	2020	USA
GCA_029691145.1	OTH-20-VL-NY-MS-0088	no match	channel catfish	2020	USA
GCA_029691165.1	OTH-20-VL-NY-MS-0076	no match	channel catfish	2020	USA
GCA_029691185.1	OTH-20-VL-NY-MS-0080	no match	channel catfish	2020	USA
GCA_029691245.1	OTH-20-VL-NY-MS-0085	no match	channel catfish	2020	USA
GCA_029691325.1	OTH-19-VL-NY-MS-0034		channel catfish	2019	USA
GCA_029691345.1	OTH-19-VL-NY-MS-0035	no match	channel catfish	2019	USA
GCA_029691365.1	OTH-19-VL-NY-MS-0038	no match	channel catfish	2019	USA
GCA_029691385.1	OTH-19-VL-NY-MS-0039	no match	channel catfish	2019	USA
GCA_030297415.1	KH20906	no match	Plecoglossus altivelis	2020	Japan
GCA_030297435.1	KB20921	no match	Plecoglossus altivelis	2020	Japan
GCA_030297455.1	KH201010	no match	Plecoglossus altivelis	2020	Japan
GCA_030297475.1	STU22726	no match	Plecoglossus altivelis	2022	Japan
GCA_030297495.1	STU22816	cant find	Plecoglossus altivelis	2022	Japan
GCA_030297515.1	STA22820	no match	Plecoglossus altivelis	2022	Japan
GCA_030347235.1	YCH		yellow catfish	2013	China
GCA_900447225.1	NCTC12122	ST-19, ST-23	channel catfish	1976	USA
