# Supplementary material for: Genomic Insights into Edwardsiella ictaluri: Molecular Epidemiology and Antimicrobial Resistance in Striped Catfish (Pangasianodon hypophthalmus) Aquaculture in Vietnam
Source: Microorganisms. 2024 Jun 11;12(6):1182. doi: 10.3390/microorganisms12061182 (PMC11205447; doi:10.3390/microorganisms12061182)
Supplement: Supplementary file 1 [file microorganisms-12-01182-s001.zip › microorganisms-2991945-supplementary/Table S2 SNP matrix.xlsx]

## Sheet: Ark1
snp-dists	EI02	EI04	EI08	EI12	EI14	EI16	EI17	EI18	EI19	EI20	EI21	EI24	EI26	EI37	EI41	EI44	EI48	EI51	EI52	EI53	EI54	EI55	EI58	EI59	EI60	EI62	EI65	EI67	EI71	EI72	GCA_000022885	GCA_001078645	GCA_001277155	GCA_002076875	GCA_003054425	GCA_003058405	GCA_003074995	GCA_016070795	GCA_016070975	GCA_025665375	GCA_025665395	GCA_029633985	GCA_029634015	GCA_029634055	GCA_029691005	GCA_029691025	GCA_029691045	GCA_029691065	GCA_029691085
EI02	0	69	75	72	58	73	68	77	80	71	62	61	71	77	70	74	67	78	80	69	64	69	73	91	71	74	58	81	56	61	555	3133	3115	6624	580	579	589	6627	152	149	157	3171	617	589	584	570	566	576	578
EI04	69	0	71	72	67	66	59	65	68	65	56	61	60	80	67	59	58	67	78	64	60	57	83	74	64	67	59	72	59	57	543	3102	3082	6536	566	567	573	6545	135	139	148	3139	605	573	566	561	552	560	563
EI08	75	71	0	67	60	65	60	72	72	59	57	73	68	70	69	63	59	65	62	65	63	63	75	77	54	74	65	69	61	64	546	3133	3115	6640	571	572	581	6645	142	138	146	3172	608	577	568	561	553	561	567
EI12	72	72	67	0	59	50	62	59	71	66	57	65	63	65	65	67	44	57	64	68	60	47	74	75	56	69	64	75	58	63	538	3030	3017	6431	565	563	572	6432	144	134	142	3069	603	573	568	557	550	558	560
EI14	58	67	60	59	0	58	53	71	70	63	52	54	54	73	64	64	51	67	67	54	64	49	55	73	62	71	54	82	57	60	548	3130	3113	6615	574	570	583	6619	146	146	154	3167	610	582	577	568	560	569	572
EI16	73	66	65	50	58	0	49	62	70	61	53	56	59	69	57	65	50	59	60	56	59	50	62	69	56	63	50	69	43	60	542	3129	3111	6677	566	567	577	6673	141	138	146	3174	603	575	567	560	550	559	561
EI17	68	59	60	62	53	49	0	71	79	54	48	66	58	77	60	59	53	55	63	60	63	52	63	75	58	65	56	72	42	58	547	3131	3115	6670	571	572	582	6678	142	139	148	3177	605	580	574	566	557	566	570
EI18	77	65	72	59	71	62	71	0	95	74	68	69	66	92	82	80	55	56	76	68	69	55	86	89	64	83	72	88	72	65	559	3105	3092	6559	583	580	590	6559	150	150	158	3149	619	591	582	578	568	576	579
EI19	80	68	72	71	70	70	79	95	0	80	61	78	73	80	72	76	63	84	87	79	70	62	77	81	76	90	76	79	60	67	557	3141	3128	6678	581	581	592	6680	156	156	164	3191	618	588	584	577	568	575	579
EI20	71	65	59	66	63	61	54	74	80	0	47	64	59	72	63	52	51	57	64	68	61	53	76	73	59	79	65	67	56	59	542	3131	3113	6653	566	566	577	6657	143	142	151	3174	603	572	566	562	551	558	563
EI21	62	56	57	57	52	53	48	68	61	47	0	56	53	59	51	50	46	58	54	57	51	45	61	58	57	71	53	66	46	53	540	3136	3121	6673	564	565	575	6674	138	139	147	3182	602	574	567	558	549	558	562
EI24	61	61	73	65	54	56	66	69	78	64	56	0	66	77	69	61	51	72	63	46	55	55	58	71	59	68	63	78	64	64	540	3076	3057	6477	564	561	571	6472	139	139	147	3112	601	574	564	554	547	555	558
EI26	71	60	68	63	54	59	58	66	73	59	53	66	0	74	67	60	46	56	69	61	52	42	73	65	56	61	48	71	60	42	543	3131	3113	6671	567	566	578	6672	140	139	148	3175	604	574	568	561	554	562	565
EI37	77	80	70	65	73	69	77	92	80	72	59	77	74	0	76	76	63	71	85	70	67	68	82	63	67	78	71	81	52	66	555	3153	3136	6695	580	581	591	6698	155	150	160	3192	618	590	585	577	567	575	579
EI41	70	67	69	65	64	57	60	82	72	63	51	69	67	76	0	57	56	67	70	68	63	55	70	76	62	73	60	76	57	58	536	3132	3115	6665	559	560	569	6659	134	133	142	3175	595	567	560	551	544	552	555
EI44	74	59	63	67	64	65	59	80	76	52	50	61	60	76	57	0	52	59	57	64	60	50	72	68	60	77	61	67	65	58	546	3137	3122	6677	569	571	580	6679	142	140	149	3181	605	575	568	562	553	562	565
EI48	67	58	59	44	51	50	53	55	63	51	46	51	46	63	56	52	0	40	58	54	49	40	60	60	48	68	49	67	47	45	533	3092	3075	6571	558	557	567	6574	129	129	138	3123	595	565	560	553	544	555	556
EI51	78	67	65	57	67	59	55	56	84	57	58	72	56	71	67	59	40	0	70	59	62	49	79	77	62	76	66	73	59	58	547	3109	3091	6602	572	570	580	6606	144	140	148	3148	609	578	571	563	556	564	567
EI52	80	78	62	64	67	60	63	76	87	64	54	63	69	85	70	57	58	70	0	71	63	59	72	74	64	79	71	74	66	69	555	3145	3128	6675	578	579	589	6680	150	148	156	3184	613	585	580	571	564	572	576
EI53	69	64	65	68	54	56	60	68	79	68	57	46	61	70	68	64	54	59	71	0	63	51	54	73	59	70	56	72	53	58	545	3111	3095	6611	572	570	581	6618	145	136	144	3152	606	577	571	564	557	565	569
EI54	64	60	63	60	64	59	63	69	70	61	51	55	52	67	63	60	49	62	63	63	0	50	73	68	49	69	57	69	55	53	542	3108	3088	6623	567	568	576	6621	142	139	147	3147	604	574	564	558	549	557	561
EI55	69	57	63	47	49	50	52	55	62	53	45	55	42	68	55	50	40	49	59	51	50	0	55	66	50	62	47	69	50	40	534	3113	3098	6605	559	558	568	6604	131	122	130	3157	597	565	558	553	543	553	555
EI58	73	83	75	74	55	62	63	86	77	76	61	58	73	82	70	72	60	79	72	54	73	55	0	77	73	85	68	85	62	66	561	3135	3121	6628	586	585	595	6632	153	150	158	3178	624	593	589	581	573	582	585
EI59	91	74	77	75	73	69	75	89	81	73	58	71	65	63	76	68	60	77	74	73	68	66	77	0	73	80	72	79	69	65	557	3152	3132	6697	581	581	592	6703	153	154	163	3193	618	590	583	576	566	575	578
EI60	71	64	54	56	62	56	58	64	76	59	57	59	56	67	62	60	48	62	64	59	49	50	73	73	0	69	58	74	56	56	551	3136	3117	6671	576	576	585	6674	143	144	151	3176	612	583	574	566	559	567	572
EI62	74	67	74	69	71	63	65	83	90	79	71	68	61	78	73	77	68	76	79	70	69	62	85	80	69	0	54	77	65	61	560	3147	3128	6701	584	587	595	6702	155	151	160	3191	622	592	585	580	570	578	581
EI65	58	59	65	64	54	50	56	72	76	65	53	63	48	71	60	61	49	66	71	56	57	47	68	72	58	54	0	73	46	49	544	3134	3116	6675	570	568	581	6671	145	142	148	3179	604	578	572	562	553	560	567
EI67	81	72	69	75	82	69	72	88	79	67	66	78	71	81	76	67	67	73	74	72	69	69	85	79	74	77	73	0	68	70	561	3131	3112	6630	586	584	595	6636	155	155	162	3174	623	593	585	579	569	579	582
EI71	56	59	61	58	57	43	42	72	60	56	46	64	60	52	57	65	47	59	66	53	55	50	62	69	56	65	46	68	0	57	528	3073	3055	6477	552	547	557	6476	135	135	142	3106	590	563	553	546	536	544	547
EI72	61	57	64	63	60	60	58	65	67	59	53	64	42	66	58	58	45	58	69	58	53	40	66	65	56	61	49	70	57	0	542	3126	3110	6666	566	567	576	6676	142	138	148	3172	603	573	566	561	552	559	563
GCA_000022885	555	543	546	538	548	542	547	559	557	542	540	540	543	555	536	546	533	547	555	545	542	534	561	557	551	560	544	561	528	542	0	3108	3089	6672	92	59	104	6667	534	504	516	3150	128	109	97	88	78	86	90
GCA_001078645	3133	3102	3133	3030	3130	3129	3131	3105	3141	3131	3136	3076	3131	3153	3132	3137	3092	3109	3145	3111	3108	3113	3135	3152	3136	3147	3134	3131	3073	3126	3108	0	21	7433	3149	3151	3162	7432	3104	2832	2835	58	3179	3155	3160	3150	3139	3137	3154
GCA_001277155	3115	3082	3115	3017	3113	3111	3115	3092	3128	3113	3121	3057	3113	3136	3115	3122	3075	3091	3128	3095	3088	3098	3121	3132	3117	3128	3116	3112	3055	3110	3089	21	0	7413	3129	3134	3147	7406	3094	2813	2816	58	3163	3140	3145	3136	3125	3123	3139
GCA_002076875	6624	6536	6640	6431	6615	6677	6670	6559	6678	6653	6673	6477	6671	6695	6665	6677	6571	6602	6675	6611	6623	6605	6628	6697	6671	6701	6675	6630	6477	6666	6672	7433	7413	0	6699	6695	6703	106	6629	6390	6391	7527	6721	6686	6709	6690	6678	6613	6697
GCA_003054425	580	566	571	565	574	566	571	583	581	566	564	564	567	580	559	569	558	572	578	572	567	559	586	581	576	584	570	586	552	566	92	3149	3129	6699	0	117	69	6693	552	525	533	3193	95	63	51	52	42	51	54
GCA_003058405	579	567	572	563	570	567	572	580	581	566	565	561	566	581	560	571	557	570	579	570	568	558	585	581	576	587	568	584	547	567	59	3151	3134	6695	117	0	114	6688	559	529	542	3194	150	130	121	113	102	109	114
GCA_003074995	589	573	581	572	583	577	582	590	592	577	575	571	578	591	569	580	567	580	589	581	576	568	595	592	585	595	581	595	557	576	104	3162	3147	6703	69	114	0	6696	565	539	551	3204	90	81	74	61	50	58	63
GCA_016070795	6627	6545	6645	6432	6619	6673	6678	6559	6680	6657	6674	6472	6672	6698	6659	6679	6574	6606	6680	6618	6621	6604	6632	6703	6674	6702	6671	6636	6476	6676	6667	7432	7406	106	6693	6688	6696	0	6634	6384	6384	7512	6714	6682	6703	6686	6673	6609	6690
GCA_016070975	152	135	142	144	146	141	142	150	156	143	138	139	140	155	134	142	129	144	150	145	142	131	153	153	143	155	145	155	135	142	534	3104	3094	6629	552	559	565	6634	0	129	135	3145	594	566	559	547	543	551	553
GCA_025665375	149	139	138	134	146	138	139	150	156	142	139	139	139	150	133	140	129	140	148	136	139	122	150	154	144	151	142	155	135	138	504	2832	2813	6390	525	529	539	6384	129	0	11	2863	562	535	526	521	512	522	523
GCA_025665395	157	148	146	142	154	146	148	158	164	151	147	147	148	160	142	149	138	148	156	144	147	130	158	163	151	160	148	162	142	148	516	2835	2816	6391	533	542	551	6384	135	11	0	2869	575	547	540	534	526	534	537
GCA_029633985	3171	3139	3172	3069	3167	3174	3177	3149	3191	3174	3182	3112	3175	3192	3175	3181	3123	3148	3184	3152	3147	3157	3178	3193	3176	3191	3179	3174	3106	3172	3150	58	58	7527	3193	3194	3204	7512	3145	2863	2869	0	3220	3196	3201	3188	3179	3174	3196
GCA_029634015	617	605	608	603	610	603	605	619	618	603	602	601	604	618	595	605	595	609	613	606	604	597	624	618	612	622	604	623	590	603	128	3179	3163	6721	95	150	90	6714	594	562	575	3220	0	108	98	85	73	84	87
GCA_029634055	589	573	577	573	582	575	580	591	588	572	574	574	574	590	567	575	565	578	585	577	574	565	593	590	583	592	578	593	563	573	109	3155	3140	6686	63	130	81	6682	566	535	547	3196	108	0	31	70	59	69	72
GCA_029691005	584	566	568	568	577	567	574	582	584	566	567	564	568	585	560	568	560	571	580	571	564	558	589	583	574	585	572	585	553	566	97	3160	3145	6709	51	121	74	6703	559	526	540	3201	98	31	0	58	48	57	59
GCA_029691025	570	561	561	557	568	560	566	578	577	562	558	554	561	577	551	562	553	563	571	564	558	553	581	576	566	580	562	579	546	561	88	3150	3136	6690	52	113	61	6686	547	521	534	3188	85	70	58	0	34	4	8
GCA_029691045	566	552	553	550	560	550	557	568	568	551	549	547	554	567	544	553	544	556	564	557	549	543	573	566	559	570	553	569	536	552	78	3139	3125	6678	42	102	50	6673	543	512	526	3179	73	59	48	34	0	32	36
GCA_029691065	576	560	561	558	569	559	566	576	575	558	558	555	562	575	552	562	555	564	572	565	557	553	582	575	567	578	560	579	544	559	86	3137	3123	6613	51	109	58	6609	551	522	534	3174	84	69	57	4	32	0	7
GCA_029691085	578	563	567	560	572	561	570	579	579	563	562	558	565	579	555	565	556	567	576	569	561	555	585	578	572	581	567	582	547	563	90	3154	3139	6697	54	114	63	6690	553	523	537	3196	87	72	59	8	36	7	0
GCA_029691105	579	563	564	563	573	562	571	579	580	562	563	559	564	580	556	564	556	567	575	567	559	554	584	579	569	580	567	581	550	562	90	3153	3139	6698	44	114	67	6693	553	520	534	3194	91	32	20	50	40	50	52
GCA_029691125	576	563	566	558	570	559	569	578	577	561	559	556	563	577	553	563	554	565	573	567	559	553	583	576	570	580	564	580	545	561	89	3153	3138	6695	53	113	62	6688	552	522	536	3195	86	71	58	5	35	4	9
GCA_029691145	575	561	563	558	568	559	568	577	577	561	559	558	563	577	553	563	554	565	574	565	558	552	582	576	568	580	564	579	546	561	86	3150	3135	6692	49	111	57	6687	555	521	535	3190	81	65	52	41	21	40	43
GCA_029691165	572	556	559	551	565	556	564	572	573	557	555	551	559	574	549	559	550	560	570	562	554	549	579	573	564	575	561	576	540	557	83	3148	3134	6689	46	107	55	6682	548	516	530	3190	79	64	51	22	28	21	24
GCA_029691185	551	537	539	534	545	535	543	553	553	537	535	532	539	551	530	540	528	541	551	542	534	527	557	552	544	554	537	555	521	537	29	3123	3107	6667	86	32	98	6662	528	497	510	3167	121	103	91	82	72	80	84
GCA_029691245	575	560	561	556	567	558	566	576	575	559	556	555	561	576	551	561	552	563	572	563	557	551	581	574	567	578	562	578	544	559	85	3150	3135	6688	48	110	57	6683	551	520	534	3191	81	63	49	3	31	2	7
GCA_029691325	579	564	564	565	573	565	570	581	582	563	563	562	563	583	556	565	558	568	576	566	563	555	584	580	570	582	569	581	552	563	94	3156	3142	6700	48	119	71	6698	554	522	535	3195	97	28	5	54	44	55	56
GCA_029691345	578	563	563	563	571	564	569	580	580	562	562	561	562	581	555	563	556	567	575	565	561	554	583	579	569	581	568	580	551	562	93	3155	3141	6701	47	118	70	6696	552	521	534	3194	96	27	4	53	43	53	55
GCA_029691365	580	567	566	567	573	563	572	583	580	563	564	565	564	581	558	566	558	569	574	568	563	556	585	580	572	583	569	582	553	563	97	3156	3142	6703	51	121	74	6696	555	524	537	3194	100	31	8	57	47	56	59
GCA_029691385	577	562	562	562	570	563	568	579	579	561	560	559	561	580	554	562	555	566	574	564	559	553	582	578	568	580	567	579	550	561	92	3152	3138	6697	46	117	69	6693	550	520	533	3191	93	26	14	52	42	52	54
GCA_030297415	117	103	106	106	111	102	108	116	120	107	101	106	106	116	96	103	93	105	113	104	104	91	115	118	108	118	104	120	98	103	487	3089	3065	6611	507	512	520	6609	89	90	102	3125	550	520	510	503	496	502	506
GCA_030297435	116	102	104	105	110	101	107	115	119	106	101	104	105	115	95	103	92	104	113	101	103	90	114	117	107	117	103	119	96	101	487	3102	3081	6675	508	513	523	6672	91	90	101	3141	551	521	512	505	497	504	508
GCA_030297455	118	104	106	107	112	103	109	117	121	108	103	107	107	117	97	105	94	106	115	105	105	92	115	119	109	119	107	121	99	103	489	3105	3085	6676	511	516	526	6675	91	93	103	3141	551	524	515	508	500	507	511
GCA_030297475	116	103	105	105	110	101	107	115	119	106	101	105	105	115	95	103	92	104	113	103	103	90	113	117	107	117	103	119	97	101	486	3101	3081	6672	502	512	521	6669	91	87	93	3140	549	519	510	503	495	502	506
GCA_030297495	120	107	108	107	114	106	111	121	124	111	108	109	110	120	99	108	96	107	118	108	107	94	120	122	110	120	110	123	101	105	492	3105	3085	6674	508	518	528	6672	96	94	100	3144	556	526	518	510	502	508	514
GCA_030297515	116	102	101	104	110	101	106	112	116	103	101	102	101	115	95	100	89	101	113	103	102	90	113	114	105	114	105	119	97	101	485	3098	3078	6670	505	512	521	6668	88	90	99	3139	549	519	510	502	495	502	506
GCA_030347235	120	106	108	107	114	105	110	118	122	110	105	108	108	119	99	107	95	108	117	106	107	94	117	121	111	121	107	122	100	105	499	3107	3087	6675	523	524	533	6675	92	94	103	3147	560	532	522	515	507	514	518
GCA_900447225	534	523	525	521	528	520	526	538	535	520	519	518	521	535	514	524	515	526	533	526	521	514	541	535	530	540	524	540	506	520	41	3118	3101	6670	69	66	82	6665	515	483	495	3161	108	86	74	66	55	64	67
Reference	542	525	532	531	535	528	530	540	548	527	529	525	527	546	520	528	522	531	541	537	527	524	551	544	535	543	533	545	514	528	45	3128	3114	6678	72	69	84	6681	526	486	499	3164	111	88	77	68	57	68	69
[truncated: 19 more columns]
