# Supplementary material for: Genomic Insights into Edwardsiella ictaluri: Molecular Epidemiology and Antimicrobial Resistance in Striped Catfish (Pangasianodon hypophthalmus) Aquaculture in Vietnam
Source: Microorganisms. 2024 Jun 11;12(6):1182. doi: 10.3390/microorganisms12061182 (PMC11205447; doi:10.3390/microorganisms12061182)
Supplement: Supplementary file 1 [file microorganisms-12-01182-s001.zip › microorganisms-2991945-supplementary/Table S3 Prophage results.xlsx]

## Sheet: Complete + questionable
Isolate	Region	Region Length	Completeness	Score	# Total Proteins	Most Common Phage	GC %	Node
EI02	1	38.5Kb	intact	150	53	PHAGE_Shigel_POCJ13_NC_025434(11)	57.09	NODE_24_length_41731_cov_23.356580
EI04	2	38.5Kb	intact	150	49	PHAGE_Shigel_POCJ13_NC_025434(11)	57.09	NODE_30_length_41114_cov_22.314935
EI08	1	12.9Kb	questionable	80	13	PHAGE_Salmon_SJ46_NC_031129(3)	50.91	NODE_19_length_51499_cov_33.826339
	2	38.5Kb	intact	150	49	PHAGE_Shigel_POCJ13_NC_025434(11)	57.1	NODE_29_length_41054_cov_18.374722
EI12	1	38.5Kb	intact	150	53	PHAGE_Shigel_POCJ13_NC_025434(12)	57.1	NODE_28_length_41711_cov_21.317289
EI14	1	38.5Kb	intact	150	53	PHAGE_Shigel_POCJ13_NC_025434(11)	57.09	NODE_26_length_41665_cov_27.841733
EI16	2	38.5Kb	intact	150	49	PHAGE_Shigel_POCJ13_NC_025434(12)	57.1	NODE_27_length_41078_cov_24.026682
EI17	2	38.5Kb	intact	150	49	PHAGE_Shigel_POCJ13_NC_025434(12)	57.1	NODE_28_length_41101_cov_23.254022
EI18	1	25.4Kb	intact	100	28	PHAGE_Shigel_POCJ13_NC_025434(10)	58.32	NODE_47_length_27692_cov_26.623755
EI19	2	16.2Kb	questionable	70	32	PHAGE_Salmon_SEN34_NC_028699(3)	55.43	NODE_47_length_27177_cov_18.820443
	3	22.3Kb	questionable	90	21	PHAGE_Escher_ArgO145_NC_049918(9)	58.3	NODE_59_length_22407_cov_27.962830
EI20	1	10.4Kb	questionable	70	12	PHAGE_Salmon_SJ46_NC_031129(3)	49.13	NODE_19_length_49685_cov_40.273081
	3	25.4Kb	intact	100	25	PHAGE_Shigel_POCJ13_NC_025434(10)	58.32	NODE_52_length_27450_cov_23.552844
EI21	2	10.4Kb	questionable	70	12	PHAGE_Salmon_SJ46_NC_031129(3)	49.13	NODE_21_length_50670_cov_38.372779
	3	25.3Kb	intact	100	29	PHAGE_Shigel_POCJ13_NC_025434(9)	58.28	NODE_49_length_27617_cov_29.200036
EI24	1	38.5Kb	intact	150	53	PHAGE_Shigel_POCJ13_NC_025434(12)	57.1	NODE_24_length_41781_cov_24.752901
EI26	1	38.5Kb	intact	150	49	PHAGE_Shigel_POCJ13_NC_025434(11)	57.1	NODE_26_length_41098_cov_27.118695
EI37	1	38.5Kb	intact	150	48	PHAGE_Shigel_POCJ13_NC_025434(12)	57.1	NODE_27_length_41081_cov_23.540801
EI41	1	38.5Kb	intact	150	49	PHAGE_Shigel_POCJ13_NC_025434(11)	57.09	NODE_23_length_41144_cov_22.408941
EI44	2	38.5Kb	intact	150	49	PHAGE_Shigel_POCJ13_NC_025434(12)	57.1	NODE_29_length_41163_cov_23.525507
EI48	1	38.5Kb	intact	150	53	PHAGE_Shigel_POCJ13_NC_025434(12)	57.1	NODE_25_length_49412_cov_22.124577
EI51	2	38.5Kb	intact	150	52	PHAGE_Shigel_POCJ13_NC_025434(12)	57.1	NODE_23_length_49410_cov_24.802282
EI52	2	38.5Kb	intact	150	53	PHAGE_Shigel_POCJ13_NC_025434(12)	57.1	NODE_23_length_49477_cov_21.982045
EI53	2	21.2Kb	questionable	90	33	PHAGE_Shigel_Stx_NC_029120(4)	56.4	NODE_59_length_25515_cov_19.857811
EI54	1	23.7Kb	intact	100	28	PHAGE_Stx2_c_Stx2a_WGPS9_NC_049923(9)	58.27	NODE_52_length_26033_cov_23.732817
EI55	2	38.5Kb	intact	150	53	PHAGE_Shigel_POCJ13_NC_025434(12)	57.1	NODE_21_length_49412_cov_25.846590
EI58	2	38.5Kb	intact	150	49	PHAGE_Shigel_POCJ13_NC_025434(11)	57.09	NODE_24_length_41159_cov_23.819556
EI59	1	12.9Kb	questionable	70	14	PHAGE_Salmon_SJ46_NC_031129(3)	50.91	NODE_19_length_54395_cov_39.323392
	2	38.5Kb	intact	150	53	PHAGE_Shigel_POCJ13_NC_025434(12)	57.1	NODE_22_length_49410_cov_20.221089
EI60	2	38.5Kb	intact	150	53	PHAGE_Shigel_POCJ13_NC_025434(11)	57.09	NODE_22_length_41627_cov_19.889362
EI62	1	38.5Kb	intact	150	53	PHAGE_Shigel_POCJ13_NC_025434(12)	57.1	NODE_24_length_41804_cov_22.809668
EI65	2	38.5Kb	intact	150	52	PHAGE_Shigel_POCJ13_NC_025434(12)	57.1	NODE_23_length_49410_cov_24.802282
EI67	1	12.7Kb	questionable	70	14	PHAGE_Salmon_SJ46_NC_031129(3)	50.76	NODE_16_length_54233_cov_40.639467
	2	38.5Kb	intact	150	52	PHAGE_Shigel_POCJ13_NC_025434(12)	57.1	NODE_25_length_41742_cov_20.491852
EI71	1	38.5Kb	intact	150	53	PHAGE_Shigel_POCJ13_NC_025434(12)	57.1	NODE_22_length_49410_cov_29.694809
EI72	2	25.4Kb	intact	100	26	PHAGE_Shigel_POCJ13_NC_025434(10)	58.32	NODE_48_length_27471_cov_23.603599

## Sheet: All prophages
Isolate	Region	Region Length	Completeness	Score	# Total Proteins	Most Common Phage	GC %
EI02	1	38.5Kb	intact	150	53	PHAGE_Shigel_POCJ13_NC_025434(11)	57.09%	NODE_24_length_41731_cov_23.356580
	2	12.1Kb	incomplete	30	16	PHAGE_Escher_500465_1_NC_049342(7)	53.80%	NODE_43_length_28681_cov_22.294120
EI04	1	7.1Kb	incomplete	60	13	PHAGE_Paenib_Vegas_NC_028767(1)	53.33%	NODE_15_length_63529_cov_28.108129
	2	38.5Kb	intact	150	49	PHAGE_Shigel_POCJ13_NC_025434(11)	57.09%	NODE_30_length_41114_cov_22.314935
	3	10.7Kb	incomplete	40	16	PHAGE_Escher_500465_1_NC_049342(7)	53.56%	NODE_74_length_16489_cov_22.070010
EI08	1	12.9Kb	questionable	80	13	PHAGE_Salmon_SJ46_NC_031129(3)	50.91%	NODE_19_length_51499_cov_33.826339
	2	38.5Kb	intact	150	49	PHAGE_Shigel_POCJ13_NC_025434(11)	57.10%	NODE_29_length_41054_cov_18.374722
	3	10.7Kb	incomplete	30	16	PHAGE_Escher_500465_1_NC_049342(7)	53.56%	NODE_78_length_16511_cov_19.488074
EI12	1	38.5Kb	intact	150	53	PHAGE_Shigel_POCJ13_NC_025434(12)	57.10%	NODE_28_length_41711_cov_21.317289
	2	16.3Kb	incomplete	60	23	PHAGE_Escher_RCS47_NC_042128(14)	47.43%	NODE_74_length_18548_cov_20.301554
	3	8.1Kb	incomplete	30	11	PHAGE_Escher_500465_1_NC_049342(7)	57.83%	NODE_81_length_15309_cov_21.269367
EI14	1	38.5Kb	intact	150	53	PHAGE_Shigel_POCJ13_NC_025434(11)	57.09%	NODE_26_length_41665_cov_27.841733
	2	10.7Kb	incomplete	30	16	PHAGE_Escher_500465_1_NC_049342(7)	53.56%	NODE_77_length_16509_cov_26.085321
EI16	1	12.1Kb	incomplete	30	16	PHAGE_Escher_500465_1_NC_049342(7)	53.80%	NODE_25_length_46616_cov_23.943660
	2	38.5Kb	intact	150	49	PHAGE_Shigel_POCJ13_NC_025434(12)	57.10%	NODE_27_length_41078_cov_24.026682
EI17	1	27.7Kb	incomplete	30	11	PHAGE_Escher_500465_1_NC_049342(7)	55.02%	NODE_16_length_57645_cov_22.678988
	2	38.5Kb	intact	150	49	PHAGE_Shigel_POCJ13_NC_025434(12)	57.10%	NODE_28_length_41101_cov_23.254022
EI18	1	25.4Kb	intact	100	28	PHAGE_Shigel_POCJ13_NC_025434(10)	58.32%	NODE_47_length_27692_cov_26.623755
	2	10.7Kb	incomplete	30	16	PHAGE_Escher_500465_1_NC_049342(7)	53.56%	NODE_79_length_16613_cov_22.549347
	3	13.3Kb	incomplete	60	19	PHAGE_Salmon_SJ46_NC_031129(13)	47.48%	NODE_82_length_15816_cov_22.814728
EI19	1	9.4Kb	incomplete	30	11	PHAGE_Escher_500465_1_NC_049342(7)	57.53%	NODE_46_length_27246_cov_24.716589
	2	16.2Kb	questionable	70	32	PHAGE_Salmon_SEN34_NC_028699(3)	55.43%	NODE_47_length_27177_cov_18.820443
	3	22.3Kb	questionable	90	21	PHAGE_Escher_ArgO145_NC_049918(9)	58.30%	NODE_59_length_22407_cov_27.962830
EI20	1	10.4Kb	questionable	70	12	PHAGE_Salmon_SJ46_NC_031129(3)	49.13%	NODE_19_length_49685_cov_40.273081
	2	9.4Kb	incomplete	30	11	PHAGE_Escher_500465_1_NC_049342(7)	57.53%	NODE_50_length_27529_cov_22.220603
	3	25.4Kb	intact	100	25	PHAGE_Shigel_POCJ13_NC_025434(10)	58.32%	NODE_52_length_27450_cov_23.552844
EI21	1	9.4Kb	incomplete	30	11	PHAGE_Escher_500465_1_NC_049342(7)	57.53%	NODE_17_length_57743_cov_31.084783
	2	10.4Kb	questionable	70	12	PHAGE_Salmon_SJ46_NC_031129(3)	49.13%	NODE_21_length_50670_cov_38.372779
	3	25.3Kb	intact	100	29	PHAGE_Shigel_POCJ13_NC_025434(9)	58.28%	NODE_49_length_27617_cov_29.200036
EI24	1	38.5Kb	intact	150	53	PHAGE_Shigel_POCJ13_NC_025434(12)	57.10%	NODE_24_length_41781_cov_24.752901
	2	10.7Kb	incomplete	40	16	PHAGE_Escher_500465_1_NC_049342(7)	53.55%	NODE_76_length_16487_cov_25.052834
EI26	1	38.5Kb	intact	150	49	PHAGE_Shigel_POCJ13_NC_025434(11)	57.10%	NODE_26_length_41098_cov_27.118695
	2	23.1Kb	incomplete	30	11	PHAGE_Escher_500465_1_NC_049342(7)	58.99%	NODE_51_length_27527_cov_26.158179
EI37	1	38.5Kb	intact	150	48	PHAGE_Shigel_POCJ13_NC_025434(12)	57.10%	NODE_27_length_41081_cov_23.540801
	2	12.1Kb	incomplete	30	16	PHAGE_Escher_500465_1_NC_049342(7)	53.80%	NODE_48_length_29052_cov_24.446523
EI41	1	38.5Kb	intact	150	49	PHAGE_Shigel_POCJ13_NC_025434(11)	57.09%	NODE_23_length_41144_cov_22.408941
	2	9.4Kb	incomplete	30	11	PHAGE_Escher_500465_1_NC_049342(7)	57.53%	NODE_41_length_27533_cov_21.131447
EI44	1	10.4Kb	incomplete	60	12	PHAGE_Salmon_SJ46_NC_031129(3)	49.13%	NODE_21_length_51787_cov_44.970083
	2	38.5Kb	intact	150	49	PHAGE_Shigel_POCJ13_NC_025434(12)	57.10%	NODE_29_length_41163_cov_23.525507
	3	10.7Kb	incomplete	30	16	PHAGE_Escher_500465_1_NC_049342(7)	53.56%	NODE_78_length_16493_cov_24.807444
EI48	1	38.5Kb	intact	150	53	PHAGE_Shigel_POCJ13_NC_025434(12)	57.10%	NODE_25_length_49412_cov_22.124577
	2	23.1Kb	incomplete	30	11	PHAGE_Escher_500465_1_NC_049342(7)	58.99%	NODE_50_length_27535_cov_23.401923
EI51	1	9.4Kb	incomplete	30	11	PHAGE_Escher_500465_1_NC_049342(7)	57.53%	NODE_15_length_57645_cov_27.420755
	2	38.5Kb	intact	150	52	PHAGE_Shigel_POCJ13_NC_025434(12)	57.10%	NODE_23_length_49410_cov_24.802282
EI52	1	10.4Kb	incomplete	60	12	PHAGE_Salmon_SJ46_NC_031129(3)	49.13%	NODE_22_length_49555_cov_44.768463
	2	38.5Kb	intact	150	53	PHAGE_Shigel_POCJ13_NC_025434(12)	57.10%	NODE_23_length_49477_cov_21.982045
	3	9.4Kb	incomplete	30	11	PHAGE_Escher_500465_1_NC_049342(7)	57.53%	NODE_45_length_27509_cov_23.135280
EI53	1	27.7Kb	incomplete	30	16	PHAGE_Escher_500465_1_NC_049342(7)	55.01%	NODE_47_length_28804_cov_19.483656
	2	21.2Kb	questionable	90	33	PHAGE_Shigel_Stx_NC_029120(4)	56.40%	NODE_59_length_25515_cov_19.857811
EI54	1	23.7Kb	intact	100	28	PHAGE_Stx2_c_Stx2a_WGPS9_NC_049923(9)	58.27%	NODE_52_length_26033_cov_23.732817
	2	9Kb	incomplete	30	10	PHAGE_Escher_500465_1_NC_049342(7)	57.88%	NODE_59_length_23325_cov_24.769572
EI55	1	27.7Kb	incomplete	30	11	PHAGE_Escher_500465_1_NC_049342(7)	55.02%	NODE_15_length_57645_cov_28.111763
	2	38.5Kb	intact	150	53	PHAGE_Shigel_POCJ13_NC_025434(12)	57.10%	NODE_21_length_49412_cov_25.846590
EI58	1	9.4Kb	incomplete	30	11	PHAGE_Escher_500465_1_NC_049342(7)	57.52%	NODE_14_length_57645_cov_23.923082
	2	38.5Kb	intact	150	49	PHAGE_Shigel_POCJ13_NC_025434(11)	57.09%	NODE_24_length_41159_cov_23.819556
EI59	1	12.9Kb	questionable	70	14	PHAGE_Salmon_SJ46_NC_031129(3)	50.91%	NODE_19_length_54395_cov_39.323392
	2	38.5Kb	intact	150	53	PHAGE_Shigel_POCJ13_NC_025434(12)	57.10%	NODE_22_length_49410_cov_20.221089
	3	10.7Kb	incomplete	30	16	PHAGE_Escher_500465_1_NC_049342(7)	53.56%	NODE_72_length_16474_cov_20.653412
EI60	1	9.4Kb	incomplete	30	11	PHAGE_Escher_500465_1_NC_049342(7)	57.53%	NODE_15_length_58355_cov_32.363482
	2	38.5Kb	intact	150	53	PHAGE_Shigel_POCJ13_NC_025434(11)	57.09%	NODE_22_length_41627_cov_19.889362
EI62	1	38.5Kb	intact	150	53	PHAGE_Shigel_POCJ13_NC_025434(12)	57.10%	NODE_24_length_41804_cov_22.809668
	2	9.4Kb	incomplete	30	11	PHAGE_Escher_500465_1_NC_049342(7)	57.53%	NODE_50_length_27525_cov_25.494244
EI65	1	9.4Kb	incomplete	30	11	PHAGE_Escher_500465_1_NC_049342(7)	57.53%	NODE_15_length_57645_cov_27.420755
	2	38.5Kb	intact	150	52	PHAGE_Shigel_POCJ13_NC_025434(12)	57.10%	NODE_23_length_49410_cov_24.802282
EI67	1	12.7Kb	questionable	70	14	PHAGE_Salmon_SJ46_NC_031129(3)	50.76%	NODE_16_length_54233_cov_40.639467
	2	38.5Kb	intact	150	52	PHAGE_Shigel_POCJ13_NC_025434(12)	57.10%	NODE_25_length_41742_cov_20.491852
	3	25.3Kb	incomplete	30	16	PHAGE_Escher_500465_1_NC_049342(7)	57.19%	NODE_43_length_29139_cov_20.697853
EI71	1	38.5Kb	intact	150	53	PHAGE_Shigel_POCJ13_NC_025434(12)	57.10%	NODE_22_length_49410_cov_29.694809
	2	8.1Kb	incomplete	30	10	PHAGE_Escher_500465_1_NC_049342(7)	57.83%	NODE_54_length_22530_cov_30.997194
EI72	1	18.3Kb	incomplete	30	16	PHAGE_Escher_500465_1_NC_049342(7)	49.01%	NODE_17_length_46665_cov_22.290676
	2	25.4Kb	intact	100	26	PHAGE_Shigel_POCJ13_NC_025434(10)	58.32%	NODE_48_length_27471_cov_23.603599
