# Supplementary material for: Genomic Insights into Edwardsiella ictaluri: Molecular Epidemiology and Antimicrobial Resistance in Striped Catfish (Pangasianodon hypophthalmus) Aquaculture in Vietnam
Source: Microorganisms. 2024 Jun 11;12(6):1182. doi: 10.3390/microorganisms12061182 (PMC11205447; doi:10.3390/microorganisms12061182)
Supplement: Supplementary file 1 [file microorganisms-12-01182-s001.zip › microorganisms-2991945-supplementary/Table S4 Mobile Genetic Elements Results.xlsx]

## Sheet: Ark1
Isolate	mge_no	name	prediction method	type	allele_len	depth	identity	coverage	substitution	contig	start	stop	cigar
EI02	107	ISVsa3	alignment to reference	Insertion sequence	977	6651166	1	1	0	NODE_104_length_7840_cov_6.651166	4128	5104	M977
	123	ISEcl10	alignment to reference	Insertion sequence	1207	28179727	0.923778	1	92	NODE_145_length_2642_cov_28.179727	688	1894	M1207
	124	IS630	alignment to reference	Insertion sequence	1152	1926408	0.90191	0.999133	113	NODE_149_length_2474_cov_19.264080	871	2022	M1152
EI04	39	ISKpn19	alignment to reference	Insertion sequence	2851	43665337	1	1	0	NODE_33_length_39188_cov_43.665337	33414	36264	M2851
	109	IS6100	alignment to reference	Insertion sequence	880	37491611	1	1	0	NODE_109_length_6395_cov_37.491611	128	1007	M880
	133	ISEcl10	alignment to reference	Insertion sequence	1207	28821832	0.923778	1	92	NODE_148_length_2642_cov_28.821832	688	1894	M1207
	137	IS630	alignment to reference	Insertion sequence	1152	18677648	0.90191	0.999133	113	NODE_154_length_2475_cov_18.677648	453	1604	M1152
	152	ISVsa3	alignment to reference	Insertion sequence	977	84008418	1	1	0	NODE_186_length_1265_cov_84.008418	223	1199	M977
EI08	27	ISKpn19	alignment to reference	Insertion sequence	2851	33826339	1	1	0	NODE_19_length_51499_cov_33.826339	47014	49864	M2851
	105	ISVsa3	alignment to reference	Insertion sequence	977	32288871	1	1	0	NODE_117_length_6232_cov_32.288871	2520	3496	M977
	106	ISVsa3	alignment to reference	Insertion sequence	977	32288871	0.998976	1	1	NODE_117_length_6232_cov_32.288871	202	1178	M977
	127	ISEcl10	alignment to reference	Insertion sequence	1207	19321267	0.923778	1	92	NODE_161_length_2508_cov_19.321267	749	1955	M1207
	144	IS26	alignment to reference	Insertion sequence	820	85545087	1	1	0	NODE_200_length_820_cov_85.545087	1	820	M820
	107_105_106	cn_3295_ISVsa3	inferred	Composite transposon	3295	32288871	0.998976	1	1	NODE_117_length_6232_cov_32.288871	201	3496	-
EI12	33	ISSbo1	alignment to reference	Insertion sequence	1709	18908248	0.960796	1	67	NODE_31_length_39553_cov_18.908248	21813	23521	M1709
	66	IS421	alignment to reference	Insertion sequence	1341	20301554	0.995532	0.997765	3	NODE_74_length_18548_cov_20.301554	12353	13693	M219 I1 M1 I1 M919 D1 M201
	115	IS6100	alignment to reference	Insertion sequence	880	17250052	1	1	0	NODE_129_length_4864_cov_17.250052	129	1008	M880
	127	ISEcl10	alignment to reference	Insertion sequence	1207	23545193	0.923778	1	92	NODE_155_length_2511_cov_23.545193	749	1955	M1207
	147	IS26	alignment to reference	Insertion sequence	820	40226846	1	1	0	NODE_202_length_822_cov_40.226846	2	821	M820
EI14	119	ISEcl10	alignment to reference	Insertion sequence	1207	35765991	0.923778	1	92	NODE_133_length_2641_cov_35.765991	687	1893	M1207
EI16	111	ISVsa3	alignment to reference	Insertion sequence	977	4470853	1	1	0	NODE_109_length_6232_cov_44.708530	2737	3713	M977
	112	ISVsa3	alignment to reference	Insertion sequence	977	4470853	1	1	0	NODE_109_length_6232_cov_44.708530	5055	6031	M977
	124	ISEcl10	alignment to reference	Insertion sequence	1207	24637634	0.923778	1	92	NODE_140_length_2511_cov_24.637634	557	1763	M1207
	125	IS630	alignment to reference	Insertion sequence	1152	19225188	0.90191	0.999133	113	NODE_142_length_2475_cov_19.225188	872	2023	M1152
	113_111_112	cn_3295_ISVsa3	inferred	Composite transposon	3295	4470853	1	1	0	NODE_109_length_6232_cov_44.708530	2736	6031	-
EI17	114	ISVsa3	alignment to reference	Insertion sequence	977	43188302	1	1	0	NODE_109_length_6232_cov_43.188302	2520	3496	M977
	115	ISVsa3	alignment to reference	Insertion sequence	977	43188302	0.995906	1	4	NODE_109_length_6232_cov_43.188302	202	1178	M977
	125	ISEcl10	alignment to reference	Insertion sequence	1207	24834018	0.923778	1	92	NODE_141_length_2511_cov_24.834018	557	1763	M1207
	128	IS630	alignment to reference	Insertion sequence	1152	21338441	0.90191	0.999133	113	NODE_146_length_2361_cov_21.338441	453	1604	M1152
	116_114_115	cn_3295_ISVsa3	inferred	Composite transposon	3295	43188302	0.995906	1	4	NODE_109_length_6232_cov_43.188302	201	3496	-
EI18	13	ISSbo1	alignment to reference	Insertion sequence	1709	21945109	0.960796	1	67	NODE_3_length_111353_cov_21.945109	20038	21746	M1709
	89	IS421	alignment to reference	Insertion sequence	1341	22814728	0.995532	0.997765	3	NODE_82_length_15816_cov_22.814728	12259	13599	M219 I1 M1 I1 M919 D1 M201
	122	IS6100	alignment to reference	Insertion sequence	880	2098489	1	1	0	NODE_119_length_5173_cov_20.984890	4166	5045	M880
	135	ISEcl10	alignment to reference	Insertion sequence	1207	26513147	0.923778	1	92	NODE_146_length_2511_cov_26.513147	749	1955	M1207
	156	IS26	alignment to reference	Insertion sequence	820	42630872	1	1	0	NODE_192_length_822_cov_42.630872	2	821	M820
EI19	38	ISKpn19	alignment to reference	Insertion sequence	2851	30925899	1	1	0	NODE_28_length_38728_cov_30.925899	2925	5775	M2851
	119	IS6100	alignment to reference	Insertion sequence	880	26371148	1	1	0	NODE_120_length_5172_cov_26.371148	4166	5045	M880
	137	ISEcl10	alignment to reference	Insertion sequence	1207	32737622	0.923778	1	92	NODE_148_length_2642_cov_32.737622	688	1894	M1207
	140	IS630	alignment to reference	Insertion sequence	1152	21402836	0.90191	0.999133	113	NODE_155_length_2475_cov_21.402836	872	2023	M1152
	156	ISVsa3	alignment to reference	Insertion sequence	977	85167508	1	1	0	NODE_182_length_1265_cov_85.167508	67	1043	M977
EI20	25	ISKpn19	alignment to reference	Insertion sequence	2851	40273081	1	1	0	NODE_19_length_49685_cov_40.273081	84	2934	M2851
	115	ISVsa3	alignment to reference	Insertion sequence	977	51025508	1	1	0	NODE_111_length_6232_cov_51.025508	2737	3713	M977
	116	ISVsa3	alignment to reference	Insertion sequence	977	51025508	1	1	0	NODE_111_length_6232_cov_51.025508	5055	6031	M977
	127	ISEcl10	alignment to reference	Insertion sequence	1207	27701365	0.923778	1	92	NODE_146_length_2642_cov_27.701365	688	1894	M1207
	130	IS630	alignment to reference	Insertion sequence	1152	19415811	0.90191	0.999133	113	NODE_154_length_2316_cov_19.415811	453	1604	M1152
	153	IS26	alignment to reference	Insertion sequence	820	9677389	1	1	0	NODE_200_length_820_cov_96.773890	1	820	M820
	117_115_116	cn_3295_ISVsa3	inferred	Composite transposon	3295	51025508	1	1	0	NODE_111_length_6232_cov_51.025508	2736	6031	-
EI21	28	ISKpn19	alignment to reference	Insertion sequence	2851	38372779	1	1	0	NODE_21_length_50670_cov_38.372779	84	2934	M2851
	113	ISVsa3	alignment to reference	Insertion sequence	977	59076361	0.998976	1	1	NODE_106_length_6232_cov_59.076361	2520	3496	M977
	114	ISVsa3	alignment to reference	Insertion sequence	977	59076361	0.996929	1	3	NODE_106_length_6232_cov_59.076361	202	1178	M977
	126	ISEcl10	alignment to reference	Insertion sequence	1207	35956725	0.923778	1	92	NODE_145_length_2642_cov_35.956725	749	1955	M1207
	128	IS630	alignment to reference	Insertion sequence	1152	21038365	0.90191	0.999133	113	NODE_151_length_2475_cov_21.038365	453	1604	M1152
	152	IS26	alignment to reference	Insertion sequence	820	93629879	1	1	0	NODE_189_length_820_cov_93.629879	1	820	M820
	115_113_114	cn_3295_ISVsa3	inferred	Composite transposon	3295	59076361	0.996929	1	3	NODE_106_length_6232_cov_59.076361	201	3496	-
EI24	108	ISVsa3	alignment to reference	Insertion sequence	977	52462063	0.997953	1	2	NODE_111_length_6232_cov_52.462063	2737	3713	M977
	109	ISVsa3	alignment to reference	Insertion sequence	977	52462063	1	1	0	NODE_111_length_6232_cov_52.462063	5055	6031	M977
	121	IS630	alignment to reference	Insertion sequence	1152	2160342	0.90191	0.999133	113	NODE_148_length_2475_cov_21.603420	453	1604	M1152
	110_108_109	cn_3295_ISVsa3	inferred	Composite transposon	3295	52462063	0.997953	1	2	NODE_111_length_6232_cov_52.462063	2736	6031	-
EI26	117	ISVsa3	alignment to reference	Insertion sequence	977	62037325	1	1	0	NODE_119_length_5221_cov_62.037325	1509	2485	M977
	123	ISEcl10	alignment to reference	Insertion sequence	1207	36648206	0.923778	1	92	NODE_143_length_2641_cov_36.648206	687	1893	M1207
	124	IS630	alignment to reference	Insertion sequence	1152	23099666	0.90191	0.999133	113	NODE_144_length_2475_cov_23.099666	872	2023	M1152
EI37	126	ISEcl10	alignment to reference	Insertion sequence	1207	32591423	0.923778	1	92	NODE_132_length_2642_cov_32.591423	688	1894	M1207
	127	IS630	alignment to reference	Insertion sequence	1152	2343995	0.90191	0.999133	113	NODE_135_length_2475_cov_23.439950	453	1604	M1152
	144	IS26	alignment to reference	Insertion sequence	820	107115747	1	1	0	NODE_165_length_820_cov_107.115747	1	820	M820
EI41	121	ISEcl10	alignment to reference	Insertion sequence	1207	25276023	0.923778	1	92	NODE_137_length_2642_cov_25.276023	688	1894	M1207
EI44	30	ISKpn19	alignment to reference	Insertion sequence	2851	44970083	1	1	0	NODE_21_length_51787_cov_44.970083	48854	51704	M2851
	115	ISVsa3	alignment to reference	Insertion sequence	977	51143623	1	1	0	NODE_106_length_6232_cov_51.143623	2520	3496	M977
	116	ISVsa3	alignment to reference	Insertion sequence	977	51143623	0.998976	1	1	NODE_106_length_6232_cov_51.143623	202	1178	M977
	127	ISEcl10	alignment to reference	Insertion sequence	1207	30927875	0.923778	1	92	NODE_139_length_2642_cov_30.927875	749	1955	M1207
	130	IS630	alignment to reference	Insertion sequence	1152	22361529	0.90191	0.999133	113	NODE_144_length_2406_cov_22.361529	872	2023	M1152
	152	IS26	alignment to reference	Insertion sequence	820	11340646	1	1	0	NODE_183_length_820_cov_113.406460	1	820	M820
	117_115_116	cn_3295_ISVsa3	inferred	Composite transposon	3295	51143623	0.998976	1	1	NODE_106_length_6232_cov_51.143623	201	3496	-
EI48	66	IS6100	alignment to reference	Insertion sequence	880	22935011	1	1	0	NODE_46_length_29051_cov_22.935011	28044	28923	M880
	139	ISEcl10	alignment to reference	Insertion sequence	1207	2559696	0.923778	1	92	NODE_139_length_2511_cov_25.596960	749	1955	M1207
	145	ISSbo1	alignment to reference	Insertion sequence	1709	52779951	0.960796	1	67	NODE_151_length_1713_cov_52.779951	5	1713	M1709
	155	IS26	alignment to reference	Insertion sequence	820	57405369	1	1	0	NODE_171_length_822_cov_57.405369	2	821	M820
EI51	36	IS6100	alignment to reference	Insertion sequence	880	20717649	1	1	0	NODE_37_length_34481_cov_20.717649	5559	6438	M880
	37	ISVsa3	alignment to reference	Insertion sequence	977	20717649	0.998976	1	1	NODE_37_length_34481_cov_20.717649	1444	2420	M977
	87	IS421	alignment to reference	Insertion sequence	1341	21351066	0.995532	0.997765	3	NODE_89_length_12653_cov_21.351066	9100	10440	M219 I1 M1 I1 M919 D1 M201
	136	ISEcl10	alignment to reference	Insertion sequence	1207	21755245	0.923778	1	92	NODE_155_length_2508_cov_21.755245	749	1955	M1207
	143	ISSbo1	alignment to reference	Insertion sequence	1709	48649756	0.960796	1	67	NODE_169_length_1713_cov_48.649756	5	1713	M1709
EI52	35	ISEc9	alignment to reference	Insertion sequence	1656	44768463	0.999396	1	1	NODE_22_length_49555_cov_44.768463	38094	39749	M1656
	120	ISVsa3	alignment to reference	Insertion sequence	977	46301219	1	1	0	NODE_107_length_6232_cov_46.301219	2737	3713	M977
	121	ISVsa3	alignment to reference	Insertion sequence	977	46301219	1	1	0	NODE_107_length_6232_cov_46.301219	5055	6031	M977
	134	ISEcl10	alignment to reference	Insertion sequence	1207	26848809	0.923778	1	92	NODE_139_length_2511_cov_26.848809	749	1955	M1207
	151	IS26	alignment to reference	Insertion sequence	820	120737903	1	1	0	NODE_172_length_821_cov_120.737903	2	821	M820
	122_120_121	cn_3295_ISVsa3	inferred	Composite transposon	3295	46301219	1	1	0	NODE_107_length_6232_cov_46.301219	2736	6031	-
EI53	118	ISVsa3	alignment to reference	Insertion sequence	977	54369168	1	1	0	NODE_129_length_5221_cov_54.369168	2737	3713	M977
	125	ISEcl10	alignment to reference	Insertion sequence	1207	26445788	0.923778	1	92	NODE_154_length_2641_cov_26.445788	687	1893	M1207
EI54	109	ISVsa3	alignment to reference	Insertion sequence	977	4562567	1	1	0	NODE_110_length_6232_cov_45.625670	2737	3713	M977
	110	ISVsa3	alignment to reference	Insertion sequence	977	4562567	1	1	0	NODE_110_length_6232_cov_45.625670	5055	6031	M977
	119	ISEcl10	alignment to reference	Insertion sequence	1207	26794577	0.923778	1	92	NODE_139_length_2511_cov_26.794577	749	1955	M1207
	120	IS630	alignment to reference	Insertion sequence	1152	1907965	0.90191	0.999133	113	NODE_140_length_2475_cov_19.079650	453	1604	M1152
	111_109_110	cn_3295_ISVsa3	inferred	Composite transposon	3295	4562567	1	1	0	NODE_110_length_6232_cov_45.625670	2736	6031	-
EI55	112	ISVsa3	alignment to reference	Insertion sequence	977	54780504	1	1	0	NODE_103_length_6232_cov_54.780504	2737	3713	M977
	113	ISVsa3	alignment to reference	Insertion sequence	977	54780504	0.998976	1	1	NODE_103_length_6232_cov_54.780504	5055	6031	M977
	125	ISEcl10	alignment to reference	Insertion sequence	1207	31371405	0.923778	1	92	NODE_129_length_2511_cov_31.371405	557	1763	M1207
	114_112_113	cn_3295_ISVsa3	inferred	Composite transposon	3295	54780504	1	1	0	NODE_103_length_6232_cov_54.780504	2736	6031	-
EI58	119	ISVsa3	alignment to reference	Insertion sequence	977	44989502	1	1	0	NODE_109_length_5221_cov_44.989502	1509	2485	M977
	125	ISEcl10	alignment to reference	Insertion sequence	1207	33534321	0.923778	1	92	NODE_132_length_2641_cov_33.534321	749	1955	M1207
	126	IS630	alignment to reference	Insertion sequence	1152	24412844	0.90191	0.999133	113	NODE_135_length_2475_cov_24.412844	872	2023	M1152
EI59	30	ISKpn19	alignment to reference	Insertion sequence	2851	39323392	1	1	0	NODE_19_length_54395_cov_39.323392	49910	52760	M2851
	114	ISVsa3	alignment to reference	Insertion sequence	977	45315516	1	1	0	NODE_110_length_6232_cov_45.315516	2520	3496	M977
	115	ISVsa3	alignment to reference	Insertion sequence	977	45315516	0.997953	1	2	NODE_110_length_6232_cov_45.315516	202	1178	M977
	127	ISEcl10	alignment to reference	Insertion sequence	1207	25035088	0.923778	1	92	NODE_140_length_2642_cov_25.035088	749	1955	M1207
	128	IS630	alignment to reference	Insertion sequence	1152	18335279	0.90191	0.999133	113	NODE_144_length_2475_cov_18.335279	872	2023	M1152
	147	IS26	alignment to reference	Insertion sequence	820	101794078	1	1	0	NODE_172_length_820_cov_101.794078	1	820	M820
	116_114_115	cn_3295_ISVsa3	inferred	Composite transposon	3295	45315516	0.997953	1	2	NODE_110_length_6232_cov_45.315516	201	3496	-
EI60	127	ISEcl10	alignment to reference	Insertion sequence	1207	25713698	0.923778	1	92	NODE_137_length_2508_cov_25.713698	554	1760	M1207
EI62	120	ISVsa3	alignment to reference	Insertion sequence	977	38750447	1	1	0	NODE_106_length_6232_cov_38.750447	2520	3496	M977
	121	ISVsa3	alignment to reference	Insertion sequence	977	38750447	1	1	0	NODE_106_length_6232_cov_38.750447	202	1178	M977
	130	ISEcl10	alignment to reference	Insertion sequence	1207	25525062	0.923778	1	92	NODE_133_length_2511_cov_25.525062	749	1955	M1207
	131	IS630	alignment to reference	Insertion sequence	1152	21582152	0.90191	0.999133	113	NODE_135_length_2475_cov_21.582152	872	2023	M1152
	122_120_121	cn_3295_ISVsa3	inferred	Composite transposon	3295	38750447	1	1	0	NODE_106_length_6232_cov_38.750447	201	3496	-
EI65	114	ISVsa3	alignment to reference	Insertion sequence	977	36508205	0.998976	1	1	NODE_102_length_6232_cov_36.508205	2737	3713	M977
	115	ISVsa3	alignment to reference	Insertion sequence	977	36508205	0.998976	1	1	NODE_102_length_6232_cov_36.508205	5055	6031	M977
	127	ISEcl10	alignment to reference	Insertion sequence	1207	33.8	0.923778	1	92	NODE_130_length_2642_cov_33.800000	749	1955	M1207
	129	IS630	alignment to reference	Insertion sequence	1152	24097998	0.90191	0.999133	113	NODE_133_length_2475_cov_24.097998	453	1604	M1152
	116_114_115	cn_3295_ISVsa3	inferred	Composite transposon	3295	36508205	0.998976	1	1	NODE_102_length_6232_cov_36.508205	2736	6031	-
EI67	21	ISKpn19	alignment to reference	Insertion sequence	2851	40639467	1	1	0	NODE_16_length_54233_cov_40.639467	49893	52743	M2851
	111	ISVsa3	alignment to reference	Insertion sequence	977	33717141	0.997953	1	2	NODE_110_length_6232_cov_33.717141	2520	3496	M977
	112	ISVsa3	alignment to reference	Insertion sequence	977	33717141	0.998976	1	1	NODE_110_length_6232_cov_33.717141	202	1178	M977
	126	ISEcl10	alignment to reference	Insertion sequence	1207	27674074	0.923778	1	92	NODE_138_length_2642_cov_27.674074	749	1955	M1207
	127	IS630	alignment to reference	Insertion sequence	1152	18746455	0.90191	0.999133	113	NODE_141_length_2475_cov_18.746455	453	1604	M1152
	149	IS26	alignment to reference	Insertion sequence	820	109781208	1	1	0	NODE_178_length_822_cov_109.781208	1	820	M820
	113_111_112	cn_3295_ISVsa3	inferred	Composite transposon	3295	33717141	0.998976	1	1	NODE_110_length_6232_cov_33.717141	201	3496	-
EI71	113	ISVsa3	alignment to reference	Insertion sequence	977	60570762	1	1	0	NODE_106_length_5221_cov_60.570762	1509	2485	M977
	122	IS630	alignment to reference	Insertion sequence	1152	28284404	0.90191	0.999133	113	NODE_131_length_2475_cov_28.284404	872	2023	M1152
EI72	115	ISVsa3	alignment to reference	Insertion sequence	977	31467262	1	1	0	NODE_119_length_6232_cov_31.467262	2737	3713	M977
	116	ISVsa3	alignment to reference	Insertion sequence	977	31467262	1	1	0	NODE_119_length_6232_cov_31.467262	5055	6031	M977
	127	ISEcl10	alignment to reference	Insertion sequence	1207	28692398	0.923778	1	92	NODE_148_length_2642_cov_28.692398	688	1894	M1207
	117_115_116	cn_3295_ISVsa3	inferred	Composite transposon	3295	31467262	1	1	0	NODE_119_length_6232_cov_31.467262	2736	6031	-
